# Supplementary material for: Effect of Lactiplantibacillus plantarum DSW3805 Isolated from Kimchi for Gut Health Attenuating Colonic Inflammation in a Dextran Sulfate Sodium-Induced Mouse Model
Source: Nutrients. 2025 Apr 3;17(7):1259. doi: 10.3390/nu17071259 (PMC11990075; doi:10.3390/nu17071259)
Supplement: Supplementary file 1 [file nutrients-17-01259-s001.zip]

Archive with 1 entries (1 files):
- nutrients-3509839-supplementary.pdf
